# Supplementary material for: Comparison of extraction methods for intracellular metabolomics of human tissues
Source: Front Mol Biosci. 2022 Aug 26;9:932261. doi: 10.3389/fmolb.2022.932261 (PMC9461704; doi:10.3389/fmolb.2022.932261)
Supplement: Supplementary file 2 [file Table2.csv]

TABLE OF LOD (LIMIT OF DETECTION) VALUES FOR ALL COMPOUNDS COVERED
Compound		Trigonelline	TMAO	Ala	Arg	Asn	Asp	Cys	Gln	Glu	Gly	His	Ile	Leu	Lys	Met	Phe	Pro	Ser	Thr	Trp	Tyr	Val	1-Met-His	3-Met-His	5-AVA	AABA	Ac-Orn	ADMA	alpha-AAA	Anserine	BABA	Betaine	c4-OH-Pro	Carnosine	Cit	Creatinine	Cystine	DOPA	HArg	HCys	Kynurenine	Met-SO	Nitro-Tyr	Orn	PAG	PheAlaBetaine	ProBetaine	Sarcosine
Class		Alkaloids	Amine Oxides	Aminoacids	Aminoacids	Aminoacids	Aminoacids	Aminoacids	Aminoacids	Aminoacids	Aminoacids	Aminoacids	Aminoacids	Aminoacids	Aminoacids	Aminoacids	Aminoacids	Aminoacids	Aminoacids	Aminoacids	Aminoacids	Aminoacids	Aminoacids	Aminoacids Related	Aminoacids Related	Aminoacids Related	Aminoacids Related	Aminoacids Related	Aminoacids Related	Aminoacids Related	Aminoacids Related	Aminoacids Related	Aminoacids Related	Aminoacids Related	Aminoacids Related	Aminoacids Related	Aminoacids Related	Aminoacids Related	Aminoacids Related	Aminoacids Related	Aminoacids Related	Aminoacids Related	Aminoacids Related	Aminoacids Related	Aminoacids Related	Aminoacids Related	Aminoacids Related	Aminoacids Related	Aminoacids Related
LOD (calc.) [µM]		0.093	0.094	9	2	1.4	1.5	0.183	3.7	3	4.7	0.021	1.03	1.6	1.4	1.8	1.6	4	0.01	0.052	1.8	0.3	0.292	0.007	0.004	0.022	0.303	0.08	0.08	0.3	0.028	0.003	4.28	0.3	0.367	0.083	6	0.009	0.171	0.011	0.675	0.5	0.091	0.3	1	0.004	0.002	0.374	0.4
[truncated: 582 more columns]
