# Supplementary material for: Comparison of extraction methods for intracellular metabolomics of human tissues
Source: Front Mol Biosci. 2022 Aug 26;9:932261. doi: 10.3389/fmolb.2022.932261 (PMC9461704; doi:10.3389/fmolb.2022.932261)
Supplement: Supplementary file 3 [file Table1.csv]

Metabolite	Name	Class
C0	Carnitine	Acylcarnitines
C2	Acetylcarnitine	Acylcarnitines
C3	Propionylcarnitine	Acylcarnitines
C3-DC (C4-OH)	Malonylcarnitine (Hydroxybutyrylcarnitine)	Acylcarnitines
C3-OH	Hydroxypropionylcarnitine	Acylcarnitines
C3:1	Propenylcarnitine	Acylcarnitines
C4	Butyrylcarnitine	Acylcarnitines
C4:1	Butenylcarnitine	Acylcarnitines
C5	Valerylcarnitine	Acylcarnitines
C5-DC (C6-OH)	Glutarylcarnitine (Hydroxyhexanoylcarnitine)	Acylcarnitines
C5-M-DC	Methylglutarylcarnitine	Acylcarnitines
C5-OH (C3-DC-M)	Hydroxyvalerylcarnitine (Methylmalonylcarnitine)	Acylcarnitines
C5:1	Tiglylcarnitine	Acylcarnitines
C5:1-DC	Glutaconylcarnitine	Acylcarnitines
C6 (C4:1-DC)	Hexanoylcarnitine (Fumarylcarnitine)	Acylcarnitines
C6:1	Hexenoylcarnitine	Acylcarnitines
C7-DC	Pimelylcarnitine	Acylcarnitines
C8	Octanoylcarnitine	Acylcarnitines
C9	Nonanoylcarnitine	Acylcarnitines
C10	Decanoylcarnitine	Acylcarnitines
C10:1	Decenoylcarnitine	Acylcarnitines
C10:2	Decadienoylcarnitine	Acylcarnitines
C12	Dodecanoylcarnitine	Acylcarnitines
C12-DC	Dodecanedioylcarnitine	Acylcarnitines
C12:1	Dodecenoylcarnitine	Acylcarnitines
C14	Tetradecanoylcarnitine	Acylcarnitines
C14:1	Tetradecenoylcarnitine	Acylcarnitines
C14:1-OH	Hydroxytetradecenoylcarnitine	Acylcarnitines
C14:2	Tetradecadienylcarnitine	Acylcarnitines
C14:2-OH	Hydroxytetradecadienylcarnitine	Acylcarnitines
C16	Hexadecanoylcarnitine	Acylcarnitines
C16-OH	Hydroxyhexadecanoylcarnitine	Acylcarnitines
C16:1	Hexadecenoylcarnitine	Acylcarnitines
C16:1-OH	Hydroxyhexadecenoylcarnitine	Acylcarnitines
C16:2	Hexadecadienylcarnitine	Acylcarnitines
C16:2-OH	Hydroxyhexadecadienoylcarnitine	Acylcarnitines
C18	Octadecanoylcarnitine	Acylcarnitines
C18:1	Octadecenoylcarnitine	Acylcarnitines
C18:1-OH	Hydroxyoctadecenoylcarnitine	Acylcarnitines
C18:2	Octadecadienylcarnitine	Acylcarnitines
Trigonelline	Trigonelline	Alkaloids
TMAO	Trimethylamine N-oxide	Amine Oxides
Ala	Alanine	Aminoacids
Arg	Arginine	Aminoacids
Asn	Asparagine	Aminoacids
Asp	Aspartic Acid	Aminoacids
Cys	Cysteine	Aminoacids
Gln	Glutamine	Aminoacids
Glu	Glutamic Acid	Aminoacids
Gly	Glycine	Aminoacids
His	Histidine	Aminoacids
Ile	Isoleucine	Aminoacids
Leu	Leucine	Aminoacids
Lys	Lysine	Aminoacids
Met	Methionine	Aminoacids
Phe	Phenylalanine	Aminoacids
Pro	Proline	Aminoacids
Ser	Serine	Aminoacids
Thr	Threonine	Aminoacids
Trp	Tryptophan	Aminoacids
Tyr	Tyrosine	Aminoacids
Val	Valine	Aminoacids
1-Met-His	1-Methylhistidine	AminoacidsÊRelated
3-Met-His	3-Methylhistidine	AminoacidsÊRelated
5-AVA	5-Aminovaleric acid	AminoacidsÊRelated
AABA	Alpha-Aminobutyric acid	AminoacidsÊRelated
Ac-Orn	Acetylornithine	AminoacidsÊRelated
ADMA	Asymmetric dimethylarginine	AminoacidsÊRelated
alpha-AAA	alpha-Aminoadipic acid	AminoacidsÊRelated
Anserine	L-Anserine	AminoacidsÊRelated
BABA	beta-Aminobutyric acid	AminoacidsÊRelated
Betaine	Betaine	AminoacidsÊRelated
c4-OH-Pro	cis-4-Hydroxyproline	AminoacidsÊRelated
Carnosine	Carnosine	AminoacidsÊRelated
Cit	Citrulline	AminoacidsÊRelated
Creatinine	Creatinine	AminoacidsÊRelated
Cystine	Cystine	AminoacidsÊRelated
DOPA	Dihydroxyphenylalanine	AminoacidsÊRelated
HArg	Homoarginine	AminoacidsÊRelated
HCys	Homocysteine	AminoacidsÊRelated
Kynurenine	Kynurenine	AminoacidsÊRelated
Met-SO	Methionine-Sulfoxide	AminoacidsÊRelated
Nitro-Tyr	Nitrotyrosine	AminoacidsÊRelated
Orn	Ornithine	AminoacidsÊRelated
PAG	Phenylacetylglycine	AminoacidsÊRelated
PheAlaBetaine	Phenylalanine betaine	AminoacidsÊRelated
ProBetaine	Proline betaine	AminoacidsÊRelated
Sarcosine	Sarcosine	AminoacidsÊRelated
SDMA	Symmetric dimethylarginine	AminoacidsÊRelated
t4-OH-Pro	trans-4-Hydroxyproline	AminoacidsÊRelated
Taurine	Taurine	AminoacidsÊRelated
TrpBetaine	Tryptophan betaine	AminoacidsÊRelated
CA	Cholic Acid	Bile Acids
CDCA	Chenodeoxycholic acid	Bile Acids
DCA	Deoxycholic acid	Bile Acids
GCA	Glycocholic acid	Bile Acids
GCDCA	Glycochenodeoxycholic acid	Bile Acids
GDCA	Glycodeoxycholic acid	Bile Acids
GLCA	Glycolithocholic acid	Bile Acids
GLCAS	Glycolithocholic acid sulfate	Bile Acids
GUDCA	Glycoursodeoxycholic acid	Bile Acids
TCA	Taurocholic acid	Bile Acids
TCDCA	Taurochenodeoxycholic acid	Bile Acids
TDCA	Taurodeoxycholic acid	Bile Acids
TLCA	Taurolithocholic acid	Bile Acids
TMCA	Tauro-muricholic acids	Bile Acids
beta-Ala	beta-Alanine	Biogenic Amines
Dopamine	Dopamine	Biogenic Amines
GABA	gamma-Aminobutyric acid	Biogenic Amines
Histamine	Histamine	Biogenic Amines
PEA	Phenylethylamine	Biogenic Amines
Putrescine	Putrescine	Biogenic Amines
Serotonin	Serotonin	Biogenic Amines
Spermidine	Spermidine	Biogenic Amines
Spermine	Spermine	Biogenic Amines
AconAcid	Aconitic acid	Carboxylic Acids
DiCA(12:0)	Dodecanedioic acid	Carboxylic Acids
DiCA(14:0)	Tetradecanedioic acid	Carboxylic Acids
HipAcid	Hippuric acid	Carboxylic Acids
Lac	Lactic acid	Carboxylic Acids
OH-GlutAcid	Hydroxyglutaric acid	Carboxylic Acids
Suc	Succinic acid	Carboxylic Acids
Cer(d16:1/18:0)	Ceramide(d16:1/18:0)	Ceramides
Cer(d16:1/20:0)	Ceramide(d16:1/20:0)	Ceramides
Cer(d16:1/22:0)	Ceramide(d16:1/22:0)	Ceramides
Cer(d16:1/23:0)	Ceramide(d16:1/23:0)	Ceramides
Cer(d16:1/24:0)	Ceramide(d16:1/24:0)	Ceramides
Cer(d18:1/14:0)	Ceramide(d18:1/14:0)	Ceramides
Cer(d18:1/16:0)	Ceramide(d18:1/16:0)	Ceramides
Cer(d18:1/18:0(OH))	Ceramide(d18:1/18:0(OH))	Ceramides
Cer(d18:1/18:0)	Ceramide(d18:1/18:0)	Ceramides
Cer(d18:1/18:1)	Ceramide(d18:1/18:1)	Ceramides
Cer(d18:1/20:0(OH))	Ceramide(d18:1/20:0(OH))	Ceramides
Cer(d18:1/20:0)	Ceramide(d18:1/20:0)	Ceramides
Cer(d18:1/22:0)	Ceramide(d18:1/22:0)	Ceramides
Cer(d18:1/23:0)	Ceramide(d18:1/23:0)	Ceramides
Cer(d18:1/24:0)	Ceramide(d18:1/24:0)	Ceramides
Cer(d18:1/24:1)	Ceramide(d18:1/24:1)	Ceramides
Cer(d18:1/25:0)	Ceramide(d18:1/25:0)	Ceramides
Cer(d18:1/26:0)	Ceramide(d18:1/26:0)	Ceramides
Cer(d18:1/26:1)	Ceramide(d18:1/26:1)	Ceramides
Cer(d18:2/14:0)	Ceramide(d18:2/14:0)	Ceramides
Cer(d18:2/16:0)	Ceramide(d18:2/16:0)	Ceramides
Cer(d18:2/18:0)	Ceramide(d18:2/18:0)	Ceramides
Cer(d18:2/18:1)	Ceramide(d18:2/18:1)	Ceramides
Cer(d18:2/20:0)	Ceramide(d18:2/20:0)	Ceramides
Cer(d18:2/22:0)	Ceramide(d18:2/22:0)	Ceramides
Cer(d18:2/23:0)	Ceramide(d18:2/23:0)	Ceramides
Cer(d18:2/24:0)	Ceramide(d18:2/24:0)	Ceramides
Cer(d18:2/24:1)	Ceramide(d18:2/24:1)	Ceramides
CE(14:0)	Cholesteryl ester 14:0	Cholesteryl Esters
CE(14:1)	Cholesteryl ester 14:1	Cholesteryl Esters
CE(15:0)	Cholesteryl ester 15:0	Cholesteryl Esters
CE(15:1)	Cholesteryl ester 15:1	Cholesteryl Esters
CE(16:0)	Cholesteryl ester 16:0	Cholesteryl Esters
CE(16:1)	Cholesteryl ester 16:1	Cholesteryl Esters
CE(17:0)	Cholesteryl ester 17:0	Cholesteryl Esters
CE(17:1)	Cholesteryl ester 17:1	Cholesteryl Esters
CE(18:0)	Cholesteryl ester 18:0	Cholesteryl Esters
CE(18:1)	Cholesteryl ester 18:1	Cholesteryl Esters
CE(18:2)	Cholesteryl ester 18:2	Cholesteryl Esters
CE(18:3)	Cholesteryl ester 18:3	Cholesteryl Esters
CE(20:0)	Cholesteryl ester 20:0	Cholesteryl Esters
CE(20:1)	Cholesteryl ester 20:1	Cholesteryl Esters
CE(20:3)	Cholesteryl ester 20:3	Cholesteryl Esters
CE(20:4)	Cholesteryl ester 20:4	Cholesteryl Esters
CE(20:5)	Cholesteryl ester 20:5	Cholesteryl Esters
CE(22:0)	Cholesteryl ester 22:0	Cholesteryl Esters
CE(22:1)	Cholesteryl ester 22:1	Cholesteryl Esters
CE(22:2)	Cholesteryl ester 22:2	Cholesteryl Esters
CE(22:5)	Cholesteryl ester 22:5	Cholesteryl Esters
CE(22:6)	Cholesteryl ester 22:6	Cholesteryl Esters
p-Cresol-SO4	p-Cresol sulfate	Cresols
DG(14:0_14:0)	Diacylglyceride(14:0_14:0)	Diacylglycerols
DG(14:0_18:1)	Diacylglyceride(14:0_18:1)	Diacylglycerols
DG(14:0_18:2)	Diacylglyceride(14:0_18:2)	Diacylglycerols
DG(14:0_20:0)	Diacylglyceride(14:0_20:0)	Diacylglycerols
DG(14:1_18:1)	Diacylglyceride(14:1_18:1)	Diacylglycerols
DG(14:1_20:2)	Diacylglyceride(14:1_20:2)	Diacylglycerols
DG(16:0_16:0)	Diacylglyceride(16:0_16:0)	Diacylglycerols
DG(16:0_16:1)	Diacylglyceride(16:0_16:1)	Diacylglycerols
DG(16:0_18:1)	Diacylglyceride(16:0_18:1)	Diacylglycerols
DG(16:0_18:2)	Diacylglyceride(16:0_18:2)	Diacylglycerols
DG(16:0_20:0)	Diacylglyceride(16:0_20:0)	Diacylglycerols
DG(16:0_20:3)	Diacylglyceride(16:0_20:3)	Diacylglycerols
DG(16:0_20:4)	Diacylglyceride(16:0_20:4)	Diacylglycerols
DG(16:1_18:0)	Diacylglyceride(16:1_18:0)	Diacylglycerols
DG(16:1_18:1)	Diacylglyceride(16:1_18:1)	Diacylglycerols
DG(16:1_18:2)	Diacylglyceride(16:1_18:2)	Diacylglycerols
DG(16:1_20:0)	Diacylglyceride(16:1_20:0)	Diacylglycerols
DG(17:0_17:1)	Diacylglyceride(17:0_17:1)	Diacylglycerols
DG(17:0_18:1)	Diacylglyceride(17:0_18:1)	Diacylglycerols
DG(18:0_20:0)	Diacylglyceride(18:0_20:0)	Diacylglycerols
DG(18:0_20:4)	Diacylglyceride(18:0_20:4)	Diacylglycerols
DG(18:1_18:1)	Diacylglyceride(18:1_18:1)	Diacylglycerols
DG(18:1_18:2)	Diacylglyceride(18:1_18:2)	Diacylglycerols
DG(18:1_18:3)	Diacylglyceride(18:1_18:3)	Diacylglycerols
DG(18:1_18:4)	Diacylglyceride(18:1_18:4)	Diacylglycerols
DG(18:1_20:0)	Diacylglyceride(18:1_20:0)	Diacylglycerols
DG(18:1_20:1)	Diacylglyceride(18:1_20:1)	Diacylglycerols
DG(18:1_20:2)	Diacylglyceride(18:1_20:2)	Diacylglycerols
DG(18:1_20:3)	Diacylglyceride(18:1_20:3)	Diacylglycerols
DG(18:1_20:4)	Diacylglyceride(18:1_20:4)	Diacylglycerols
DG(18:1_22:5)	Diacylglyceride(18:1_22:5)	Diacylglycerols
DG(18:1_22:6)	Diacylglyceride(18:1_22:6)	Diacylglycerols
DG(18:2_18:2)	Diacylglyceride(18:2_18:2)	Diacylglycerols
DG(18:2_18:3)	Diacylglyceride(18:2_18:3)	Diacylglycerols
DG(18:2_18:4)	Diacylglyceride(18:2_18:4)	Diacylglycerols
DG(18:2_20:0)	Diacylglyceride(18:2_20:0)	Diacylglycerols
DG(18:2_20:4)	Diacylglyceride(18:2_20:4)	Diacylglycerols
DG(18:3_18:3)	Diacylglyceride(18:3_18:3)	Diacylglycerols
DG(18:3_20:2)	Diacylglyceride(18:3_20:2)	Diacylglycerols
DG(21:0_22:6)	Diacylglyceride(21:0_22:6)	Diacylglycerols
DG(22:1_22:2)	Diacylglyceride(22:1_22:2)	Diacylglycerols
DG-O(14:0_18:2)	Diacylglyceride O-(14:0_18:2)	Diacylglycerols
DG-O(16:0_18:1)	Diacylglyceride O-(16:0_18:1)	Diacylglycerols
DG-O(16:0_20:4)	Diacylglyceride O-(16:0_20:4)	Diacylglycerols
Cer(d18:0/18:0(OH))	Dihydroceramide(d18:0/18:0(OH))	Dihydroceramides
Cer(d18:0/18:0)	Dihydroceramide(d18:0/18:0)	Dihydroceramides
Cer(d18:0/20:0)	Dihydroceramide(d18:0/20:0)	Dihydroceramides
Cer(d18:0/22:0)	Dihydroceramide(d18:0/22:0)	Dihydroceramides
Cer(d18:0/24:0)	Dihydroceramide(d18:0/24:0)	Dihydroceramides
Cer(d18:0/24:1)	Dihydroceramide(d18:0/24:1)	Dihydroceramides
Cer(d18:0/26:1(OH))	Dihydroceramide(d18:0/26:1(OH))	Dihydroceramides
Cer(d18:0/26:1)	Dihydroceramide(d18:0/26:1)	Dihydroceramides
AA	Arachidonic acid	Fatty Acids
DHA	Docosahexaenoic acid	Fatty Acids
EPA	Eicosapentaenoic acid	Fatty Acids
FA(12:0)	Dodecanoic acid	Fatty Acids
FA(14:0)	Myristic acid	Fatty Acids
FA(16:0)	Palmitic acid	Fatty Acids
FA(18:0)	Stearic acid	Fatty Acids
FA(18:1)	Octadecenoic acid	Fatty Acids
FA(18:2)	Octadecadienoate	Fatty Acids
FA(20:1)	Eicosenoic acid	Fatty Acids
FA(20:2)	Eicosadienoic acid	Fatty Acids
FA(20:3)	Eicosatrienoic acid	Fatty Acids
lysoPC a C14:0	Lysophosphatidylcholine a C14:0	Glycerophospholipids
lysoPC a C16:0	Lysophosphatidylcholine a C16:0	Glycerophospholipids
lysoPC a C16:1	Lysophosphatidylcholine a C16:1	Glycerophospholipids
lysoPC a C17:0	Lysophosphatidylcholine a C17:0	Glycerophospholipids
lysoPC a C18:0	Lysophosphatidylcholine a C18:0	Glycerophospholipids
lysoPC a C18:1	Lysophosphatidylcholine a C18:1	Glycerophospholipids
lysoPC a C18:2	Lysophosphatidylcholine a C18:2	Glycerophospholipids
lysoPC a C20:3	Lysophosphatidylcholine a C20:3	Glycerophospholipids
lysoPC a C20:4	Lysophosphatidylcholine a C20:4	Glycerophospholipids
lysoPC a C24:0	Lysophosphatidylcholine a C24:0	Glycerophospholipids
lysoPC a C26:0	Lysophosphatidylcholine a C26:0	Glycerophospholipids
lysoPC a C26:1	Lysophosphatidylcholine a C26:1	Glycerophospholipids
lysoPC a C28:0	Lysophosphatidylcholine a C28:0	Glycerophospholipids
lysoPC a C28:1	Lysophosphatidylcholine a C28:1	Glycerophospholipids
PC aa C24:0	Phosphatidylcholine aa C24:0	Glycerophospholipids
PC aa C26:0	Phosphatidylcholine aa C26:0	Glycerophospholipids
PC aa C28:1	Phosphatidylcholine aa C28:1	Glycerophospholipids
PC aa C30:0	Phosphatidylcholine aa C30:0	Glycerophospholipids
PC aa C30:2	Phosphatidylcholine aa C30:2	Glycerophospholipids
PC aa C32:0	Phosphatidylcholine aa C32:0	Glycerophospholipids
PC aa C32:1	Phosphatidylcholine aa C32:1	Glycerophospholipids
PC aa C32:2	Phosphatidylcholine aa C32:2	Glycerophospholipids
PC aa C32:3	Phosphatidylcholine aa C32:3	Glycerophospholipids
PC aa C34:1	Phosphatidylcholine aa C34:1	Glycerophospholipids
PC aa C34:2	Phosphatidylcholine aa C34:2	Glycerophospholipids
PC aa C34:3	Phosphatidylcholine aa C34:3	Glycerophospholipids
PC aa C34:4	Phosphatidylcholine aa C34:4	Glycerophospholipids
PC aa C36:0	Phosphatidylcholine aa C36:0	Glycerophospholipids
PC aa C36:1	Phosphatidylcholine aa C36:1	Glycerophospholipids
PC aa C36:2	Phosphatidylcholine aa C36:2	Glycerophospholipids
PC aa C36:3	Phosphatidylcholine aa C36:3	Glycerophospholipids
PC aa C36:4	Phosphatidylcholine aa C36:4	Glycerophospholipids
PC aa C36:5	Phosphatidylcholine aa C36:5	Glycerophospholipids
PC aa C36:6	Phosphatidylcholine aa C36:6	Glycerophospholipids
PC aa C38:0	Phosphatidylcholine aa C38:0	Glycerophospholipids
PC aa C38:1	Phosphatidylcholine aa C38:1	Glycerophospholipids
PC aa C38:3	Phosphatidylcholine aa C38:3	Glycerophospholipids
PC aa C38:4	Phosphatidylcholine aa C38:4	Glycerophospholipids
PC aa C38:5	Phosphatidylcholine aa C38:5	Glycerophospholipids
PC aa C38:6	Phosphatidylcholine aa C38:6	Glycerophospholipids
PC aa C40:1	Phosphatidylcholine aa C40:1	Glycerophospholipids
PC aa C40:2	Phosphatidylcholine aa C40:2	Glycerophospholipids
PC aa C40:3	Phosphatidylcholine aa C40:3	Glycerophospholipids
PC aa C40:4	Phosphatidylcholine aa C40:4	Glycerophospholipids
PC aa C40:5	Phosphatidylcholine aa C40:5	Glycerophospholipids
PC aa C40:6	Phosphatidylcholine aa C40:6	Glycerophospholipids
PC aa C42:0	Phosphatidylcholine aa C42:0	Glycerophospholipids
PC aa C42:1	Phosphatidylcholine aa C42:1	Glycerophospholipids
PC aa C42:2	Phosphatidylcholine aa C42:2	Glycerophospholipids
PC aa C42:4	Phosphatidylcholine aa C42:4	Glycerophospholipids
PC aa C42:5	Phosphatidylcholine aa C42:5	Glycerophospholipids
PC aa C42:6	Phosphatidylcholine aa C42:6	Glycerophospholipids
PC ae C30:0	Phosphatidylcholine ae C30:0	Glycerophospholipids
PC ae C30:1	Phosphatidylcholine ae C30:1	Glycerophospholipids
PC ae C30:2	Phosphatidylcholine ae C30:2	Glycerophospholipids
PC ae C32:1	Phosphatidylcholine ae C32:1	Glycerophospholipids
PC ae C32:2	Phosphatidylcholine ae C32:2	Glycerophospholipids
PC ae C34:0	Phosphatidylcholine ae C34:0	Glycerophospholipids
PC ae C34:1	Phosphatidylcholine ae C34:1	Glycerophospholipids
PC ae C34:2	Phosphatidylcholine ae C34:2	Glycerophospholipids
PC ae C34:3	Phosphatidylcholine ae C34:3	Glycerophospholipids
PC ae C36:0	Phosphatidylcholine ae C36:0	Glycerophospholipids
PC ae C36:1	Phosphatidylcholine ae C36:1	Glycerophospholipids
PC ae C36:2	Phosphatidylcholine ae C36:2	Glycerophospholipids
PC ae C36:3	Phosphatidylcholine ae C36:3	Glycerophospholipids
PC ae C36:4	Phosphatidylcholine ae C36:4	Glycerophospholipids
PC ae C36:5	Phosphatidylcholine ae C36:5	Glycerophospholipids
PC ae C38:0	Phosphatidylcholine ae C38:0	Glycerophospholipids
PC ae C38:1	Phosphatidylcholine ae C38:1	Glycerophospholipids
PC ae C38:2	Phosphatidylcholine ae C38:2	Glycerophospholipids
PC ae C38:3	Phosphatidylcholine ae C38:3	Glycerophospholipids
PC ae C38:4	Phosphatidylcholine ae C38:4	Glycerophospholipids
PC ae C38:5	Phosphatidylcholine ae C38:5	Glycerophospholipids
PC ae C38:6	Phosphatidylcholine ae C38:6	Glycerophospholipids
PC ae C40:1	Phosphatidylcholine ae C40:1	Glycerophospholipids
PC ae C40:2	Phosphatidylcholine ae C40:2	Glycerophospholipids
PC ae C40:3	Phosphatidylcholine ae C40:3	Glycerophospholipids
PC ae C40:4	Phosphatidylcholine ae C40:4	Glycerophospholipids
PC ae C40:5	Phosphatidylcholine ae C40:5	Glycerophospholipids
PC ae C40:6	Phosphatidylcholine ae C40:6	Glycerophospholipids
PC ae C42:0	Phosphatidylcholine ae C42:0	Glycerophospholipids
PC ae C42:1	Phosphatidylcholine ae C42:1	Glycerophospholipids
PC ae C42:2	Phosphatidylcholine ae C42:2	Glycerophospholipids
PC ae C42:3	Phosphatidylcholine ae C42:3	Glycerophospholipids
PC ae C42:4	Phosphatidylcholine ae C42:4	Glycerophospholipids
PC ae C42:5	Phosphatidylcholine ae C42:5	Glycerophospholipids
PC ae C44:3	Phosphatidylcholine ae C44:3	Glycerophospholipids
PC ae C44:4	Phosphatidylcholine ae C44:4	Glycerophospholipids
PC ae C44:5	Phosphatidylcholine ae C44:5	Glycerophospholipids
PC ae C44:6	Phosphatidylcholine ae C44:6	Glycerophospholipids
Hex2Cer(d18:1/14:0)	Dihexosylceramide(d18:1/14:0)	Glycosylceramides
Hex2Cer(d18:1/16:0)	Dihexosylceramide(d18:1/16:0)	Glycosylceramides
Hex2Cer(d18:1/18:0)	Dihexosylceramide(d18:1/18:0)	Glycosylceramides
Hex2Cer(d18:1/20:0)	Dihexosylceramide(d18:1/20:0)	Glycosylceramides
Hex2Cer(d18:1/22:0)	Dihexosylceramide(d18:1/22:0)	Glycosylceramides
Hex2Cer(d18:1/24:0)	Dihexosylceramide(d18:1/24:0)	Glycosylceramides
Hex2Cer(d18:1/24:1)	Dihexosylceramide(d18:1/24:1)	Glycosylceramides
Hex2Cer(d18:1/26:0)	Dihexosylceramide(d18:1/26:0)	Glycosylceramides
Hex2Cer(d18:1/26:1)	Dihexosylceramide(d18:1/26:1)	Glycosylceramides
Hex3Cer(d18:1/16:0)	Trihexosylceramide(d18:1/16:0)	Glycosylceramides
Hex3Cer(d18:1/18:0)	Trihexosylceramide(d18:1/18:0)	Glycosylceramides
Hex3Cer(d18:1/24:1)	Trihexosylceramide(d18:1/24:1)	Glycosylceramides
Hex3Cer(d18:1/26:1)	Trihexosylceramide(d18:1/26:1)	Glycosylceramides
Hex3Cer(d18:1_20:0)	Trihexosylceramide(d18:1_20:0)	Glycosylceramides
Hex3Cer(d18:1_22:0)	Trihexosylceramide(d18:1_22:0)	Glycosylceramides
HexCer(d16:1/22:0)	Hexosylceramide(d16:1/22:0)	Glycosylceramides
HexCer(d16:1/24:0)	Hexosylceramide(d16:1/24:0)	Glycosylceramides
HexCer(d18:1/14:0)	Hexosylceramide(d18:1/14:0)	Glycosylceramides
HexCer(d18:1/16:0)	Hexosylceramide(d18:1/16:0)	Glycosylceramides
HexCer(d18:1/18:0)	Hexosylceramide(d18:1/18:0)	Glycosylceramides
HexCer(d18:1/18:1)	Hexosylceramide(d18:1/18:1)	Glycosylceramides
HexCer(d18:1/20:0)	Hexosylceramide(d18:1/20:0)	Glycosylceramides
HexCer(d18:1/22:0)	Hexosylceramide(d18:1/22:0)	Glycosylceramides
HexCer(d18:1/23:0)	Hexosylceramide(d18:1/23:0)	Glycosylceramides
HexCer(d18:1/24:0)	Hexosylceramide(d18:1/24:0)	Glycosylceramides
HexCer(d18:1/24:1)	Hexosylceramide(d18:1/24:1)	Glycosylceramides
HexCer(d18:1/26:0)	Hexosylceramide(d18:1/26:0)	Glycosylceramides
HexCer(d18:1/26:1)	Hexosylceramide(d18:1/26:1)	Glycosylceramides
HexCer(d18:2/16:0)	Hexosylceramide(d18:2/16:0)	Glycosylceramides
HexCer(d18:2/18:0)	Hexosylceramide(d18:2/18:0)	Glycosylceramides
HexCer(d18:2/20:0)	Hexosylceramide(d18:2/20:0)	Glycosylceramides
HexCer(d18:2/22:0)	Hexosylceramide(d18:2/22:0)	Glycosylceramides
HexCer(d18:2/23:0)	Hexosylceramide(d18:2/23:0)	Glycosylceramides
HexCer(d18:2/24:0)	Hexosylceramide(d18:2/24:0)	Glycosylceramides
AbsAcid	Abscisic acid	Hormones
Cortisol	Cortisol	Hormones
Cortisone	Cortisone	Hormones
DHEAS	Dehydroepiandrosterone sulfate	Hormones
3-IAA	Indoleacetic acid	IndolesÊDerivatives
3-IPA	Indolepropionic acid	IndolesÊDerivatives
Ind-SO4	Indoxyl sulfate	IndolesÊDerivatives
Indole	Indole	IndolesÊDerivatives
Hypoxanthine	Hypoxanthine	NucleobasesÊRelated
Xanthine	Xanthine	NucleobasesÊRelated
SM (OH) C14:1	Hydroxysphingomyelin C14:1	Sphingolipids
SM (OH) C16:1	Hydroxysphingomyelin C16:1	Sphingolipids
SM (OH) C22:1	Hydroxysphingomyelin C22:1	Sphingolipids
SM (OH) C22:2	Hydroxysphingomyelin C22:2	Sphingolipids
SM (OH) C24:1	Hydroxysphingomyelin C24:1	Sphingolipids
SM C16:0	Sphingomyelin C16:0	Sphingolipids
SM C16:1	Sphingomyelin C16:1	Sphingolipids
SM C18:0	Sphingomyelin C18:0	Sphingolipids
SM C18:1	Sphingomyelin C18:1	Sphingolipids
SM C20:2	Sphingomyelin C20:2	Sphingolipids
SM C22:3	Sphingomyelin C22:3	Sphingolipids
SM C24:0	Sphingomyelin C24:0	Sphingolipids
SM C24:1	Sphingomyelin C24:1	Sphingolipids
SM C26:0	Sphingomyelin C26:0	Sphingolipids
SM C26:1	Sphingomyelin C26:1	Sphingolipids
H1	Hexose	Sugars
TG(14:0_32:2)	Triacylglyceride(14:0_32:2)	Triacylglycerols
TG(14:0_34:0)	Triacylglyceride(14:0_34:0)	Triacylglycerols
TG(14:0_34:1)	Triacylglyceride(14:0_34:1)	Triacylglycerols
TG(14:0_34:2)	Triacylglyceride(14:0_34:2)	Triacylglycerols
TG(14:0_34:3)	Triacylglyceride(14:0_34:3)	Triacylglycerols
TG(14:0_35:1)	Triacylglyceride(14:0_35:1)	Triacylglycerols
TG(14:0_35:2)	Triacylglyceride(14:0_35:2)	Triacylglycerols
TG(14:0_36:1)	Triacylglyceride(14:0_36:1)	Triacylglycerols
TG(14:0_36:2)	Triacylglyceride(14:0_36:2)	Triacylglycerols
TG(14:0_36:3)	Triacylglyceride(14:0_36:3)	Triacylglycerols
TG(14:0_36:4)	Triacylglyceride(14:0_36:4)	Triacylglycerols
TG(14:0_38:4)	Triacylglyceride(14:0_38:4)	Triacylglycerols
TG(14:0_38:5)	Triacylglyceride(14:0_38:5)	Triacylglycerols
TG(14:0_39:3)	Triacylglyceride(14:0_39:3)	Triacylglycerols
TG(16:0_28:1)	Triacylglyceride(16:0_28:1)	Triacylglycerols
TG(16:0_28:2)	Triacylglyceride(16:0_28:2)	Triacylglycerols
TG(16:0_30:2)	Triacylglyceride(16:0_30:2)	Triacylglycerols
TG(16:0_32:0)	Triacylglyceride(16:0_32:0)	Triacylglycerols
TG(16:0_32:1)	Triacylglyceride(16:0_32:1)	Triacylglycerols
TG(16:0_32:2)	Triacylglyceride(16:0_32:2)	Triacylglycerols
TG(16:0_32:3)	Triacylglyceride(16:0_32:3)	Triacylglycerols
TG(16:0_33:1)	Triacylglyceride(16:0_33:1)	Triacylglycerols
TG(16:0_33:2)	Triacylglyceride(16:0_33:2)	Triacylglycerols
TG(16:0_34:0)	Triacylglyceride(16:0_34:0)	Triacylglycerols
TG(16:0_34:1)	Triacylglyceride(16:0_34:1)	Triacylglycerols
TG(16:0_34:2)	Triacylglyceride(16:0_34:2)	Triacylglycerols
TG(16:0_34:3)	Triacylglyceride(16:0_34:3)	Triacylglycerols
TG(16:0_34:4)	Triacylglyceride(16:0_34:4)	Triacylglycerols
TG(16:0_35:1)	Triacylglyceride(16:0_35:1)	Triacylglycerols
TG(16:0_35:2)	Triacylglyceride(16:0_35:2)	Triacylglycerols
TG(16:0_35:3)	Triacylglyceride(16:0_35:3)	Triacylglycerols
TG(16:0_36:2)	Triacylglyceride(16:0_36:2)	Triacylglycerols
TG(16:0_36:3)	Triacylglyceride(16:0_36:3)	Triacylglycerols
TG(16:0_36:4)	Triacylglyceride(16:0_36:4)	Triacylglycerols
TG(16:0_36:5)	Triacylglyceride(16:0_36:5)	Triacylglycerols
TG(16:0_36:6)	Triacylglyceride(16:0_36:6)	Triacylglycerols
TG(16:0_37:3)	Triacylglyceride(16:0_37:3)	Triacylglycerols
TG(16:0_38:1)	Triacylglyceride(16:0_38:1)	Triacylglycerols
TG(16:0_38:2)	Triacylglyceride(16:0_38:2)	Triacylglycerols
TG(16:0_38:3)	Triacylglyceride(16:0_38:3)	Triacylglycerols
TG(16:0_38:4)	Triacylglyceride(16:0_38:4)	Triacylglycerols
TG(16:0_38:5)	Triacylglyceride(16:0_38:5)	Triacylglycerols
TG(16:0_38:6)	Triacylglyceride(16:0_38:6)	Triacylglycerols
TG(16:0_38:7)	Triacylglyceride(16:0_38:7)	Triacylglycerols
TG(16:0_40:6)	Triacylglyceride(16:0_40:6)	Triacylglycerols
TG(16:0_40:7)	Triacylglyceride(16:0_40:7)	Triacylglycerols
TG(16:0_40:8)	Triacylglyceride(16:0_40:8)	Triacylglycerols
TG(16:1_28:0)	Triacylglyceride(16:1_28:0)	Triacylglycerols
TG(16:1_30:1)	Triacylglyceride(16:1_30:1)	Triacylglycerols
TG(16:1_32:0)	Triacylglyceride(16:1_32:0)	Triacylglycerols
TG(16:1_32:1)	Triacylglyceride(16:1_32:1)	Triacylglycerols
TG(16:1_32:2)	Triacylglyceride(16:1_32:2)	Triacylglycerols
TG(16:1_33:1)	Triacylglyceride(16:1_33:1)	Triacylglycerols
TG(16:1_34:0)	Triacylglyceride(16:1_34:0)	Triacylglycerols
TG(16:1_34:1)	Triacylglyceride(16:1_34:1)	Triacylglycerols
TG(16:1_34:2)	Triacylglyceride(16:1_34:2)	Triacylglycerols
TG(16:1_34:3)	Triacylglyceride(16:1_34:3)	Triacylglycerols
TG(16:1_36:1)	Triacylglyceride(16:1_36:1)	Triacylglycerols
TG(16:1_36:2)	Triacylglyceride(16:1_36:2)	Triacylglycerols
TG(16:1_36:3)	Triacylglyceride(16:1_36:3)	Triacylglycerols
TG(16:1_36:4)	Triacylglyceride(16:1_36:4)	Triacylglycerols
TG(16:1_36:5)	Triacylglyceride(16:1_36:5)	Triacylglycerols
TG(16:1_38:3)	Triacylglyceride(16:1_38:3)	Triacylglycerols
TG(16:1_38:4)	Triacylglyceride(16:1_38:4)	Triacylglycerols
TG(16:1_38:5)	Triacylglyceride(16:1_38:5)	Triacylglycerols
TG(17:0_32:1)	Triacylglyceride(17:0_32:1)	Triacylglycerols
TG(17:0_34:1)	Triacylglyceride(17:0_34:1)	Triacylglycerols
TG(17:0_34:2)	Triacylglyceride(17:0_34:2)	Triacylglycerols
TG(17:0_34:3)	Triacylglyceride(17:0_34:3)	Triacylglycerols
TG(17:0_36:3)	Triacylglyceride(17:0_36:3)	Triacylglycerols
TG(17:0_36:4)	Triacylglyceride(17:0_36:4)	Triacylglycerols
TG(17:1_32:1)	Triacylglyceride(17:1_32:1)	Triacylglycerols
TG(17:1_34:1)	Triacylglyceride(17:1_34:1)	Triacylglycerols
TG(17:1_34:2)	Triacylglyceride(17:1_34:2)	Triacylglycerols
TG(17:1_34:3)	Triacylglyceride(17:1_34:3)	Triacylglycerols
TG(17:1_36:3)	Triacylglyceride(17:1_36:3)	Triacylglycerols
TG(17:1_36:4)	Triacylglyceride(17:1_36:4)	Triacylglycerols
TG(17:1_36:5)	Triacylglyceride(17:1_36:5)	Triacylglycerols
TG(17:1_38:5)	Triacylglyceride(17:1_38:5)	Triacylglycerols
TG(17:1_38:6)	Triacylglyceride(17:1_38:6)	Triacylglycerols
TG(17:1_38:7)	Triacylglyceride(17:1_38:7)	Triacylglycerols
TG(17:2_34:2)	Triacylglyceride(17:2_34:2)	Triacylglycerols
TG(17:2_34:3)	Triacylglyceride(17:2_34:3)	Triacylglycerols
TG(17:2_36:2)	Triacylglyceride(17:2_36:2)	Triacylglycerols
TG(17:2_36:3)	Triacylglyceride(17:2_36:3)	Triacylglycerols
TG(17:2_36:4)	Triacylglyceride(17:2_36:4)	Triacylglycerols
TG(17:2_38:5)	Triacylglyceride(17:2_38:5)	Triacylglycerols
TG(17:2_38:6)	Triacylglyceride(17:2_38:6)	Triacylglycerols
TG(17:2_38:7)	Triacylglyceride(17:2_38:7)	Triacylglycerols
TG(18:0_30:0)	Triacylglyceride(18:0_30:0)	Triacylglycerols
TG(18:0_30:1)	Triacylglyceride(18:0_30:1)	Triacylglycerols
TG(18:0_32:0)	Triacylglyceride(18:0_32:0)	Triacylglycerols
TG(18:0_32:1)	Triacylglyceride(18:0_32:1)	Triacylglycerols
TG(18:0_32:2)	Triacylglyceride(18:0_32:2)	Triacylglycerols
TG(18:0_34:2)	Triacylglyceride(18:0_34:2)	Triacylglycerols
TG(18:0_34:3)	Triacylglyceride(18:0_34:3)	Triacylglycerols
TG(18:0_36:1)	Triacylglyceride(18:0_36:1)	Triacylglycerols
TG(18:0_36:2)	Triacylglyceride(18:0_36:2)	Triacylglycerols
TG(18:0_36:3)	Triacylglyceride(18:0_36:3)	Triacylglycerols
TG(18:0_36:4)	Triacylglyceride(18:0_36:4)	Triacylglycerols
TG(18:0_36:5)	Triacylglyceride(18:0_36:5)	Triacylglycerols
TG(18:0_38:6)	Triacylglyceride(18:0_38:6)	Triacylglycerols
TG(18:0_38:7)	Triacylglyceride(18:0_38:7)	Triacylglycerols
TG(18:1_26:0)	Triacylglyceride(18:1_26:0)	Triacylglycerols
TG(18:1_28:1)	Triacylglyceride(18:1_28:1)	Triacylglycerols
TG(18:1_30:0)	Triacylglyceride(18:1_30:0)	Triacylglycerols
TG(18:1_30:1)	Triacylglyceride(18:1_30:1)	Triacylglycerols
TG(18:1_30:2)	Triacylglyceride(18:1_30:2)	Triacylglycerols
TG(18:1_31:0)	Triacylglyceride(18:1_31:0)	Triacylglycerols
TG(18:1_32:0)	Triacylglyceride(18:1_32:0)	Triacylglycerols
TG(18:1_32:1)	Triacylglyceride(18:1_32:1)	Triacylglycerols
TG(18:1_32:2)	Triacylglyceride(18:1_32:2)	Triacylglycerols
TG(18:1_32:3)	Triacylglyceride(18:1_32:3)	Triacylglycerols
TG(18:1_33:0)	Triacylglyceride(18:1_33:0)	Triacylglycerols
TG(18:1_33:1)	Triacylglyceride(18:1_33:1)	Triacylglycerols
TG(18:1_33:2)	Triacylglyceride(18:1_33:2)	Triacylglycerols
TG(18:1_33:3)	Triacylglyceride(18:1_33:3)	Triacylglycerols
TG(18:1_34:1)	Triacylglyceride(18:1_34:1)	Triacylglycerols
TG(18:1_34:2)	Triacylglyceride(18:1_34:2)	Triacylglycerols
TG(18:1_34:3)	Triacylglyceride(18:1_34:3)	Triacylglycerols
TG(18:1_34:4)	Triacylglyceride(18:1_34:4)	Triacylglycerols
TG(18:1_35:2)	Triacylglyceride(18:1_35:2)	Triacylglycerols
TG(18:1_35:3)	Triacylglyceride(18:1_35:3)	Triacylglycerols
TG(18:1_36:0)	Triacylglyceride(18:1_36:0)	Triacylglycerols
TG(18:1_36:1)	Triacylglyceride(18:1_36:1)	Triacylglycerols
TG(18:1_36:2)	Triacylglyceride(18:1_36:2)	Triacylglycerols
TG(18:1_36:3)	Triacylglyceride(18:1_36:3)	Triacylglycerols
TG(18:1_36:4)	Triacylglyceride(18:1_36:4)	Triacylglycerols
TG(18:1_36:5)	Triacylglyceride(18:1_36:5)	Triacylglycerols
TG(18:1_36:6)	Triacylglyceride(18:1_36:6)	Triacylglycerols
TG(18:1_38:5)	Triacylglyceride(18:1_38:5)	Triacylglycerols
TG(18:1_38:6)	Triacylglyceride(18:1_38:6)	Triacylglycerols
TG(18:1_38:7)	Triacylglyceride(18:1_38:7)	Triacylglycerols
TG(18:2_28:0)	Triacylglyceride(18:2_28:0)	Triacylglycerols
TG(18:2_30:0)	Triacylglyceride(18:2_30:0)	Triacylglycerols
TG(18:2_30:1)	Triacylglyceride(18:2_30:1)	Triacylglycerols
TG(18:2_31:0)	Triacylglyceride(18:2_31:0)	Triacylglycerols
TG(18:2_32:0)	Triacylglyceride(18:2_32:0)	Triacylglycerols
TG(18:2_32:1)	Triacylglyceride(18:2_32:1)	Triacylglycerols
TG(18:2_32:2)	Triacylglyceride(18:2_32:2)	Triacylglycerols
TG(18:2_33:0)	Triacylglyceride(18:2_33:0)	Triacylglycerols
TG(18:2_33:1)	Triacylglyceride(18:2_33:1)	Triacylglycerols
TG(18:2_33:2)	Triacylglyceride(18:2_33:2)	Triacylglycerols
TG(18:2_34:0)	Triacylglyceride(18:2_34:0)	Triacylglycerols
TG(18:2_34:1)	Triacylglyceride(18:2_34:1)	Triacylglycerols
TG(18:2_34:2)	Triacylglyceride(18:2_34:2)	Triacylglycerols
TG(18:2_34:3)	Triacylglyceride(18:2_34:3)	Triacylglycerols
TG(18:2_34:4)	Triacylglyceride(18:2_34:4)	Triacylglycerols
TG(18:2_35:1)	Triacylglyceride(18:2_35:1)	Triacylglycerols
TG(18:2_35:2)	Triacylglyceride(18:2_35:2)	Triacylglycerols
TG(18:2_35:3)	Triacylglyceride(18:2_35:3)	Triacylglycerols
TG(18:2_36:0)	Triacylglyceride(18:2_36:0)	Triacylglycerols
TG(18:2_36:1)	Triacylglyceride(18:2_36:1)	Triacylglycerols
TG(18:2_36:2)	Triacylglyceride(18:2_36:2)	Triacylglycerols
TG(18:2_36:3)	Triacylglyceride(18:2_36:3)	Triacylglycerols
TG(18:2_36:4)	Triacylglyceride(18:2_36:4)	Triacylglycerols
TG(18:2_36:5)	Triacylglyceride(18:2_36:5)	Triacylglycerols
TG(18:2_38:4)	Triacylglyceride(18:2_38:4)	Triacylglycerols
TG(18:2_38:5)	Triacylglyceride(18:2_38:5)	Triacylglycerols
TG(18:2_38:6)	Triacylglyceride(18:2_38:6)	Triacylglycerols
TG(18:3_30:0)	Triacylglyceride(18:3_30:0)	Triacylglycerols
TG(18:3_32:0)	Triacylglyceride(18:3_32:0)	Triacylglycerols
TG(18:3_32:1)	Triacylglyceride(18:3_32:1)	Triacylglycerols
TG(18:3_33:2)	Triacylglyceride(18:3_33:2)	Triacylglycerols
TG(18:3_34:0)	Triacylglyceride(18:3_34:0)	Triacylglycerols
TG(18:3_34:1)	Triacylglyceride(18:3_34:1)	Triacylglycerols
TG(18:3_34:2)	Triacylglyceride(18:3_34:2)	Triacylglycerols
TG(18:3_34:3)	Triacylglyceride(18:3_34:3)	Triacylglycerols
TG(18:3_35:2)	Triacylglyceride(18:3_35:2)	Triacylglycerols
TG(18:3_36:1)	Triacylglyceride(18:3_36:1)	Triacylglycerols
TG(18:3_36:2)	Triacylglyceride(18:3_36:2)	Triacylglycerols
TG(18:3_36:3)	Triacylglyceride(18:3_36:3)	Triacylglycerols
TG(18:3_36:4)	Triacylglyceride(18:3_36:4)	Triacylglycerols
TG(18:3_38:5)	Triacylglyceride(18:3_38:5)	Triacylglycerols
TG(18:3_38:6)	Triacylglyceride(18:3_38:6)	Triacylglycerols
TG(20:0_32:3)	Triacylglyceride(20:0_32:3)	Triacylglycerols
TG(20:0_32:4)	Triacylglyceride(20:0_32:4)	Triacylglycerols
TG(20:0_34:1)	Triacylglyceride(20:0_34:1)	Triacylglycerols
TG(20:1_24:3)	Triacylglyceride(20:1_24:3)	Triacylglycerols
TG(20:1_26:1)	Triacylglyceride(20:1_26:1)	Triacylglycerols
TG(20:1_30:1)	Triacylglyceride(20:1_30:1)	Triacylglycerols
TG(20:1_31:0)	Triacylglyceride(20:1_31:0)	Triacylglycerols
TG(20:1_32:1)	Triacylglyceride(20:1_32:1)	Triacylglycerols
TG(20:1_32:2)	Triacylglyceride(20:1_32:2)	Triacylglycerols
TG(20:1_32:3)	Triacylglyceride(20:1_32:3)	Triacylglycerols
TG(20:1_34:0)	Triacylglyceride(20:1_34:0)	Triacylglycerols
TG(20:1_34:1)	Triacylglyceride(20:1_34:1)	Triacylglycerols
TG(20:1_34:2)	Triacylglyceride(20:1_34:2)	Triacylglycerols
TG(20:1_34:3)	Triacylglyceride(20:1_34:3)	Triacylglycerols
TG(20:2_32:0)	Triacylglyceride(20:2_32:0)	Triacylglycerols
TG(20:2_32:1)	Triacylglyceride(20:2_32:1)	Triacylglycerols
TG(20:2_34:1)	Triacylglyceride(20:2_34:1)	Triacylglycerols
TG(20:2_34:2)	Triacylglyceride(20:2_34:2)	Triacylglycerols
TG(20:2_34:3)	Triacylglyceride(20:2_34:3)	Triacylglycerols
TG(20:2_34:4)	Triacylglyceride(20:2_34:4)	Triacylglycerols
TG(20:2_36:5)	Triacylglyceride(20:2_36:5)	Triacylglycerols
TG(20:3_32:0)	Triacylglyceride(20:3_32:0)	Triacylglycerols
TG(20:3_32:1)	Triacylglyceride(20:3_32:1)	Triacylglycerols
TG(20:3_32:2)	Triacylglyceride(20:3_32:2)	Triacylglycerols
TG(20:3_34:0)	Triacylglyceride(20:3_34:0)	Triacylglycerols
TG(20:3_34:1)	Triacylglyceride(20:3_34:1)	Triacylglycerols
TG(20:3_34:2)	Triacylglyceride(20:3_34:2)	Triacylglycerols
TG(20:3_34:3)	Triacylglyceride(20:3_34:3)	Triacylglycerols
TG(20:3_36:3)	Triacylglyceride(20:3_36:3)	Triacylglycerols
TG(20:3_36:4)	Triacylglyceride(20:3_36:4)	Triacylglycerols
TG(20:3_36:5)	Triacylglyceride(20:3_36:5)	Triacylglycerols
TG(20:4_30:0)	Triacylglyceride(20:4_30:0)	Triacylglycerols
TG(20:4_32:0)	Triacylglyceride(20:4_32:0)	Triacylglycerols
TG(20:4_32:1)	Triacylglyceride(20:4_32:1)	Triacylglycerols
TG(20:4_32:2)	Triacylglyceride(20:4_32:2)	Triacylglycerols
TG(20:4_33:2)	Triacylglyceride(20:4_33:2)	Triacylglycerols
TG(20:4_34:0)	Triacylglyceride(20:4_34:0)	Triacylglycerols
TG(20:4_34:1)	Triacylglyceride(20:4_34:1)	Triacylglycerols
TG(20:4_34:2)	Triacylglyceride(20:4_34:2)	Triacylglycerols
TG(20:4_34:3)	Triacylglyceride(20:4_34:3)	Triacylglycerols
TG(20:4_35:3)	Triacylglyceride(20:4_35:3)	Triacylglycerols
TG(20:4_36:2)	Triacylglyceride(20:4_36:2)	Triacylglycerols
TG(20:4_36:3)	Triacylglyceride(20:4_36:3)	Triacylglycerols
TG(20:4_36:4)	Triacylglyceride(20:4_36:4)	Triacylglycerols
TG(20:4_36:5)	Triacylglyceride(20:4_36:5)	Triacylglycerols
TG(20:5_34:0)	Triacylglyceride(20:5_34:0)	Triacylglycerols
TG(20:5_34:1)	Triacylglyceride(20:5_34:1)	Triacylglycerols
TG(20:5_34:2)	Triacylglyceride(20:5_34:2)	Triacylglycerols
TG(20:5_36:2)	Triacylglyceride(20:5_36:2)	Triacylglycerols
TG(20:5_36:3)	Triacylglyceride(20:5_36:3)	Triacylglycerols
TG(22:0_32:4)	Triacylglyceride(22:0_32:4)	Triacylglycerols
TG(22:1_32:5)	Triacylglyceride(22:1_32:5)	Triacylglycerols
TG(22:2_32:4)	Triacylglyceride(22:2_32:4)	Triacylglycerols
TG(22:3_30:2)	Triacylglyceride(22:3_30:2)	Triacylglycerols
TG(22:4_32:0)	Triacylglyceride(22:4_32:0)	Triacylglycerols
TG(22:4_32:2)	Triacylglyceride(22:4_32:2)	Triacylglycerols
TG(22:4_34:2)	Triacylglyceride(22:4_34:2)	Triacylglycerols
TG(22:5_32:0)	Triacylglyceride(22:5_32:0)	Triacylglycerols
TG(22:5_32:1)	Triacylglyceride(22:5_32:1)	Triacylglycerols
TG(22:5_34:1)	Triacylglyceride(22:5_34:1)	Triacylglycerols
TG(22:5_34:2)	Triacylglyceride(22:5_34:2)	Triacylglycerols
TG(22:5_34:3)	Triacylglyceride(22:5_34:3)	Triacylglycerols
TG(22:6_32:0)	Triacylglyceride(22:6_32:0)	Triacylglycerols
TG(22:6_32:1)	Triacylglyceride(22:6_32:1)	Triacylglycerols
TG(22:6_34:1)	Triacylglyceride(22:6_34:1)	Triacylglycerols
TG(22:6_34:2)	Triacylglyceride(22:6_34:2)	Triacylglycerols
TG(22:6_34:3)	Triacylglyceride(22:6_34:3)	Triacylglycerols
Choline	Choline	VitaminsÊ&ÊCofactors
